# Supplementary material for: T3SS translocon induces pyroptosis by direct interaction with NLRC4/NAIP inflammasome
Source: eLife. 2025 Feb 14;13:RP100820. doi: 10.7554/eLife.100820 (PMC11828483; doi:10.7554/eLife.100820)
Supplement: Figure 3—figure supplement 1—source data 2. [file elife-100820-fig3-figsupp1-data2.zip]

Archive with 4 entries (3 files):
- Figure 2- figure supplement 1/
- Figure 2- figure supplement 1/EscA EseD.jpeg
- Figure 2- figure supplement 1/EseB.jpeg
- Figure 2- figure supplement 1/EseC.jpeg
