# Supplementary material for: T3SS translocon induces pyroptosis by direct interaction with NLRC4/NAIP inflammasome
Source: eLife. 2025 Feb 14;13:RP100820. doi: 10.7554/eLife.100820 (PMC11828483; doi:10.7554/eLife.100820)
Supplement: Figure 4—source data 4. [file elife-100820-fig4-data4.zip]

Archive with 7 entries (6 files):
- Figure 4G/
- Figure 4G/4G actin.tif
- Figure 4G/4G Casp1.tif
- Figure 4G/4G EseB.tif
- Figure 4G/4G IL-1beta.tif
- Figure 4G/4G NAIP.tif
- Figure 4G/4G NLRC4.tif
