# Supplementary material for: T3SS translocon induces pyroptosis by direct interaction with NLRC4/NAIP inflammasome
Source: eLife. 2025 Feb 14;13:RP100820. doi: 10.7554/eLife.100820 (PMC11828483; doi:10.7554/eLife.100820)
Supplement: Figure 4—source data 6. [file elife-100820-fig4-data6.zip]

Archive with 8 entries (7 files):
- Figure 4H/
- Figure 4H/Input actin.tif
- Figure 4H/Input EseB.tif
- Figure 4H/Input NAIP.tif
- Figure 4H/Input NLRC4.tif
- Figure 4H/IP EseB.tif
- Figure 4H/IP NAIP.tif
- Figure 4H/IP NLRC4.tif
