# Supplementary material for: T3SS translocon induces pyroptosis by direct interaction with NLRC4/NAIP inflammasome
Source: eLife. 2025 Feb 14;13:RP100820. doi: 10.7554/eLife.100820 (PMC11828483; doi:10.7554/eLife.100820)
Supplement: Figure 4—source data 8. [file elife-100820-fig4-data8.zip]

Archive with 6 entries (5 files):
- Figure 4I/
- Figure 4I/Input actin.tif
- Figure 4I/Input EseB.tif
- Figure 4I/Input NAIP.tif
- Figure 4I/IP EseB.tif
- Figure 4I/IP-NAIP.tif
