# Supplementary material for: T3SS translocon induces pyroptosis by direct interaction with NLRC4/NAIP inflammasome
Source: eLife. 2025 Feb 14;13:RP100820. doi: 10.7554/eLife.100820 (PMC11828483; doi:10.7554/eLife.100820)
Supplement: Figure 5—source data 4. [file elife-100820-fig5-data4.zip]

Archive with 3 entries (2 files):
- Figure 5C/
- Figure 5C/5C actin.tif
- Figure 5C/5C IL-1beta.tif
