# Supplementary material for: T3SS translocon induces pyroptosis by direct interaction with NLRC4/NAIP inflammasome
Source: eLife. 2025 Feb 14;13:RP100820. doi: 10.7554/eLife.100820 (PMC11828483; doi:10.7554/eLife.100820)
Supplement: Figure 5—figure supplement 3—source data 8. [file elife-100820-fig5-figsupp3-data8.zip]

Archive with 3 entries (2 files):
- Figure 5- figure supplement 3E/
- Figure 5- figure supplement 3E/actin-1.tif
- Figure 5- figure supplement 3E/IL-1beta-1.tif
